# Supplementary material for: Evaluation of the Abdala Vaccine: Antibody and Cellular Response to the RBD Domain of SARS-CoV-2
Source: Vaccines (Basel). 2023 Nov 30;11(12):1787. doi: 10.3390/vaccines11121787 (PMC10748004; doi:10.3390/vaccines11121787)
Supplement: Supplementary file 1 [file vaccines-11-01787-s001.zip › Supplementary Tables.xlsx]

## Sheet: TableS1 O.D.
	O.D. in Abdala Schedule										O.D. in Abdala Schedule by initial vaccination scheme	Pre-Abdala			Post-Abdala			6m Post-Abdala
		Pre-Abdala	Post-Abdala	6m Post-Abdala								Pfizer	Astra Zeneca	Sputnik V	Pfizer	Astra Zeneca	Sputnik V	Pfizer	Astra Zeneca	Sputnik V
	Number of values	25	25	17							Number of values	5	17	3	5	17	3	3	11	3
	Minimum	0.7804	1.076	1.013							Minimum	1.001	0.7804	1.055	1.116	1.076	1.124	1.045	1.119	1.013
	25% Percentile	0.9973	1.124	1.133							25% Percentile	1.004	0.9779	1.055	1.12	1.116	1.124	1.045	1.19	1.013
	Median	1.067	1.16	1.228							Median	1.067	1.039	1.131	1.148	1.16	1.241	1.247	1.23	1.063
	75% Percentile	1.131	1.238	1.252							75% Percentile	1.108	1.134	1.185	1.25	1.227	1.28	1.268	1.257	1.224
	Maximum	1.256	1.293	1.274							Maximum	1.116	1.256	1.185	1.264	1.293	1.28	1.268	1.274	1.224
	Range	0.4755	0.2169	0.2606							Range	0.115	0.4755	0.1297	0.1483	0.2169	0.1562	0.2232	0.1548	0.2102
	Mean	1.065	1.178	1.191							Mean	1.058	1.056	1.124	1.178	1.172	1.215	1.187	1.216	1.1
	Std. Deviation	0.1069	0.0672	0.08254							Std. Deviation	0.05258	0.1232	0.06514	0.06768	0.06715	0.08128	0.1231	0.0475	0.1099
	Std. Error of Mean	0.02137	0.01344	0.02002							Std. Error of Mean	0.02352	0.02987	0.03761	0.03027	0.01629	0.04693	0.0711	0.01432	0.06344
	O.D. at distinct points of vaccination schedule										O.D. in Abdala Schedule by initial booster dose	Pre-Abdala			Post-Abdala			6m Post-Abdala
		Pre-Vaccine	1st Dose	2nd Dose	Booster dose	10 months	Abdala	6m Post-Abdala				Pfizer	Astra Zeneca	Sputnik V	Pfizer	Astra Zeneca	Sputnik V	Pfizer	Astra Zeneca	Sputnik V
	Number of values	34	55	44	12	46	25	22			Number of values	3	12	10	3	12	10	2	7	8
	Minimum	0.03821	0.2088	0.8049	1.024	0.5442	1.076	0.4805			Minimum	0.9792	0.9246	0.7804	1.101	1.076	1.127	1.063	1.013	1.119
	25% Percentile	0.1066	0.6274	1.027	1.059	1.01	1.124	1.091			25% Percentile	0.9792	0.9957	1.057	1.101	1.108	1.139	1.063	1.045	1.214
	Median	0.4441	0.9496	1.131	1.093	1.105	1.16	1.203			Median	1.055	1.032	1.115	1.124	1.144	1.227	1.145	1.19	1.233
	75% Percentile	0.9007	1.152	1.319	1.119	1.153	1.238	1.237			75% Percentile	1.241	1.092	1.187	1.205	1.218	1.249	1.228	1.247	1.266
	Maximum	1.103	1.444	1.463	1.208	1.256	1.293	1.274			Maximum	1.241	1.138	1.256	1.205	1.293	1.28	1.228	1.257	1.274
	Range	1.064	1.235	0.6576	0.1838	0.7116	0.2169	0.7934			Range	0.2619	0.213	0.4755	0.1039	0.2169	0.1522	0.1647	0.2439	0.1548
	Mean	0.4945	0.9072	1.155	1.098	1.064	1.178	1.148			Mean	1.092	1.037	1.09	1.143	1.161	1.21	1.145	1.161	1.227
	Std. Deviation	0.3868	0.325	0.1747	0.05344	0.1427	0.0672	0.1686			Std. Deviation	0.1347	0.06347	0.1395	0.05457	0.07221	0.05531	0.1165	0.09802	0.04914
	Std. Error of Mean	0.06634	0.04382	0.02634	0.01543	0.02104	0.01344	0.03595			Std. Error of Mean	0.07779	0.01832	0.04412	0.0315	0.02085	0.01749	0.08237	0.03705	0.01737

## Sheet: TableS2 O.D.Antibobyconsumption
	O.D. in Antibody Consumption
		Pre-Abdala vaccine		Post-Abdala vaccine		6m Post-Abdala vaccine
		Neg Ctrl	RBD	Neg Ctrl	RBD	Neg Ctrl	RBD
	Number of values	25	25	25	25	17	17
	Minimum	0.9347	0.09351	1.024	0.1087	1.013	0.07263
	25% Percentile	0.9935	0.1603	1.105	1.005	1.133	0.2201
	Median	1.03	0.2443	1.12	1.1	1.228	0.5539
	75% Percentile	1.085	0.4981	1.144	1.139	1.252	1.186
	Maximum	1.186	1.154	1.187	1.193	1.274	1.246
	Range	0.251	1.061	0.1633	1.085	0.2606	1.173
	Mean	1.038	0.3925	1.119	1.001	1.191	0.6496
	Std. Deviation	0.06296	0.3352	0.03585	0.2783	0.08254	0.4585
	Std. Error of Mean	0.01259	0.06704	0.007171	0.05565	0.02002	0.1112

## Sheet: TableS3 B-lymphocytes
	Resting Memory B-Lymphocytes						Effector-memory B-Lymphocytes
		Neg Ctrl	RBD					Neg Ctrl	RBD
	Number of values	25	25				Number of values	25	25
	Minimum	9.14	9.22				Minimum	1.31	1.12
	25% Percentile	13.2	12.8				25% Percentile	2.04	1.565
	Median	16.7	16.1				Median	3.25	2.62
	75% Percentile	20.6	19.85				75% Percentile	4.165	3.585
	Maximum	50.8	52.4				Maximum	6.99	5.65
	Mean	18.46	18.01				Mean	3.315	2.694
	Std. Deviation	8.206	8.49				Std. Deviation	1.488	1.27
	Std. Error of Mean	1.641	1.698				Std. Error of Mean	0.2977	0.2539
	Plasmablast						Transitional B-lymphocytes
		Neg Ctrl	RBD					Neg Ctrl	RBD
	Number of values	25	25				Number of values	25	25
	Minimum	0.51	0.93				Minimum	0.12	0.5
	25% Percentile	1.28	1.52				25% Percentile	0.425	1.245
	Median	1.97	2.14				Median	1.36	2.14
	75% Percentile	2.87	3.675				75% Percentile	2.435	3.405
	Maximum	7.5	7.05				Maximum	3.67	6.99
	Mean	2.372	2.734				Mean	1.486	2.569
	Std. Deviation	1.591	1.641				Std. Deviation	1.046	1.636
	Std. Error of Mean	0.3182	0.3283				Std. Error of Mean	0.2092	0.3272

## Sheet: TableS4 T-Lymphocytes
	CD25+ T-lymphocytes					CD25+CD69+ T-lymphocytes
		Neg Ctrl	RBD				Neg Ctrl	RBD
	Number of values	25	25			Number of values	25	25
	Minimum	3.274	3.776			Minimum	0	0.046
	25% Percentile	7.648	8.78			25% Percentile	0.0865	0.245
	Median	12.13	13.18			Median	0.37	0.68
	75% Percentile	16.95	16.88			75% Percentile	0.61	1.325
	Maximum	25.9	23.57			Maximum	2.4	2.77
	Mean	12.7	13.27			Mean	0.448	0.8457
	Std. Deviation	6	5.283			Std. Deviation	0.5084	0.7239
	Std. Error of Mean	1.2	1.057			Std. Error of Mean	0.1017	0.1448
	CD25+HLA-DR+ T-lymphocytes
		Neg Ctrl	RBD
	Number of values	25	25
	Minimum	2.05	2.4
	25% Percentile	3.515	4.055
	Median	5.52	6.38
	75% Percentile	6.835	8.365
	Maximum	10.6	13
	Mean	5.497	6.372
	Std. Deviation	2.436	2.78
	Std. Error of Mean	0.4871	0.5559

## Sheet: TableS5 Cytokines
	IL-2					IL-4					IL-6					IL-10
		Ctrl neg	RBD				Ctrl neg	RBD				Ctrl neg	RBD				Ctrl neg	RBD
	Number of values	23	23			Number of values	23	23			Number of values	23	23			Number of values	23	23
	Minimum	0	0.1742			Minimum	0	0			Minimum	1.492	3.373			Minimum	0	0.146
	25% Percentile	0.4066	3.698			25% Percentile	0.2722	0			25% Percentile	4.216	11.77			25% Percentile	0.4868	1.168
	Median	0.8518	11.89			Median	0.8556	1.089			Median	6.94	25.13			Median	1.193	2.215
	75% Percentile	2.265	17.99			75% Percentile	2.295	4.278			75% Percentile	11.38	51.76			75% Percentile	2.215	3.31
	Maximum	40.97	37.31			Maximum	7.156	38.66			Maximum	152.1	145.3			Maximum	12.66	22.42
	Mean	3.03	12.21			Mean	1.417	5.154			Mean	17.24	38.66			Mean	1.773	4.277
	Std. Deviation	8.375	10.25			Std. Deviation	1.651	9.696			Std. Deviation	33.78	38.2			Std. Deviation	2.627	5.614
	Std. Error of Mean	1.746	2.138			Std. Error of Mean	0.3442	2.022			Std. Error of Mean	7.045	7.965			Std. Error of Mean	0.5477	1.171
	IFN-					IL-17					TNF-
		Ctrl neg	RBD				Ctrl neg	RBD				Ctrl neg	RBD
	Number of values	23	23			Number of values	23	23			Number of values	23	23
	Minimum	0	0.7348			Minimum	0.1907	0.7417			Minimum	0	0.09366
	25% Percentile	1.19	5.738			25% Percentile	7.861	7.798			25% Percentile	0.4371	1.342
	Median	2.274	11.86			Median	20.58	23.08			Median	1.623	3.341
	75% Percentile	4.024	22.95			75% Percentile	34.58	46.36			75% Percentile	3.184	6.306
	Maximum	17.77	29.01			Maximum	68.3	67.6			Maximum	11.89	69.31
	Mean	3.955	13.76			Mean	22.9	27.6			Mean	2.419	9.099
	Std. Deviation	5.237	8.963			Std. Deviation	17.04	21.28			Std. Deviation	2.764	17.18
	Std. Error of Mean	1.092	1.869			Std. Error of Mean	3.553	4.436			Std. Error of Mean	0.5763	3.582
